# Supplementary material for: One-Year Changes in Urinary Microbial Phenolic Metabolites and the Risk of Type 2 Diabetes—A Case-Control Study
Source: Antioxidants (Basel). 2022 Aug 8;11(8):1540. doi: 10.3390/antiox11081540 (PMC9405292; doi:10.3390/antiox11081540)
Supplement: Supplementary file 1 [file antioxidants-11-01540-s001.zip]

Archive with 1 entries (1 files):
- antioxidants-1828966-supplementary.pdf
